# Supplementary material for: Does Sound Timing Organization Matter? How Time Interval Influences the Perception of Closely Spaced Frequencies
Source: Brain Sci. 2026 Apr 22;16(5):439. doi: 10.3390/brainsci16050439 (PMC13204789; doi:10.3390/brainsci16050439)
Supplement: Supplementary file 1 [file brainsci-16-00439-s001.zip]

Archive with 1 entries (1 files):
- brainsci-4220864-supplementary.pdf
